# Supplementary material for: Dynamics and Control of the Central Carbon Metabolism in Hepatoma Cells
Source: BMC Syst Biol. 2010 Apr 28;4:54. doi: 10.1186/1752-0509-4-54 (PMC2874527; doi:10.1186/1752-0509-4-54)
Supplement: Additional file 1 — Reference extracellular and intracellular metabolite levels. The subscripts 'ex' and 'in' denote extracellular and intracellular metabolites, respectively. Intracellular and extracellular values are given in mmol/lcv and mmol/lwell. [file 1752-0509-4-54-S1.XLS]

## Sheet: Tabelle1
Metabolite	Measurement
ALA	5.1	±	1.1
6GP	0.2	±	0.07
S7P	0.1	±	0.02
PEP	0.04	±	0.0002
F16P	0.09	±	0.03
G3P	0.18	±	0.008
DHAP	0.07	±	0.007
G6P	0.06	±	0.02
RIBO5P	0.05	±	0.004
RIBU5P	0.06	±	0.004
ADP	0.08	±	0.04
ATP	0.98	±	0.019
AMP	0.02	±	0.004
NADP	0.03	±	0.001
NADPH	0.003	±	0.0006
NAD	0.18	±	0.007
NADH	0.004	±	0.0001
FUM	0.11	±	0.01
MAL	0.37	±	0.06
CISAC	0.005	±	0.0004
ISOCIT	0.005	±	0.0005
CIT	0.28	±	0.03
GLC	9.7	±	1.4
PYR	0.74	±	0.2
LAC	11.4	±	2.1
ALAex	0.82	±	0.02
GLCex	9.45	±	0.4
PYRex	0.52	±	0.05
LACex	2.15	±	0.08
SERex	0.11	±	0.002
