# Supplementary material for: Dynamics and Control of the Central Carbon Metabolism in Hepatoma Cells
Source: BMC Syst Biol. 2010 Apr 28;4:54. doi: 10.1186/1752-0509-4-54 (PMC2874527; doi:10.1186/1752-0509-4-54)
Supplement: Additional file 2 — Flux control coefficients [file 1752-0509-4-54-S2.XLS]

## Sheet: Tabelle1
	e1	e2	e3	e4	e5	e6	e7	e8	e9	e10	e11	e12	e13	e14	e15	e16	e17	e18	e19	e20	e21	e22	e23	e24	e25	e26	e27	e28	e29	e30	e31	e32	e33	e34	e35	e36	e37	e38	e39	e40	e41	e42	e43	e44	e45	e46	e47	e48	e49
J1	0.121465	0.0567321	0.0702628	0.0890899	0.0119828	0.207864	0.0032097	0.0098294	4.26e-05	-0.740196	-0.0336044	0.276051	-0.0407154	0.558235	-0.241742	0.37645	0.0002743	0.434841	-0.182802	-0.0033995	-0.0007998	-0.0310028	0.0023534	-0.0204393	0.00385	0.0004267	0.0056298	-0.0068833	-0.107352	0.0177641	0.0325764	0.019308	0.0081603	0.007595	-0.0307843	-0.369586	0.0015278	0.0160659	-0.0496719	0.0127215	0.816061	-0.0826002	0.109783	-0.0219429	0.0105098	-0.293668	0.0268134	-0.0188527	-0.0314338
J2	0.147196	0.10856	0.129004	0.163325	0.0219632	0.380873	0.0058813	0.017879	7.75e-05	-1.62535	-0.0737897	0.503058	-0.0746121	1.01919	-0.443221	0.690016	0.0004989	0.809793	-0.333513	-0.0062783	-0.0020491	-0.535296	0.0014164	-0.0374744	0.0069813	0.0007978	0.0104141	-0.0125014	-0.19599	0.0327164	0.0599962	0.0355597	0.0163628	0.0152293	-0.0562019	-0.674742	0.002834	0.029138	-0.0914433	0.0255087	1.48313	-0.151284	0.209982	-0.0411871	0.019572	-0.532611	0.0324936	-0.0348174	-0.0570894
J3	0.126648	0.0684835	0.0835412	0.105762	0.0142225	0.246872	0.0038121	0.0116461	5.05e-05	-0.940238	-0.0426862	0.327603	-0.0489543	0.66539	-0.286952	0.446973	0.000325	0.519548	-0.213233	-0.0040499	-0.0013392	-0.144407	0.0008553	-0.0242618	0.0027738	0.0005163	0.0050824	-0.0081515	-0.127408	0.0211423	0.0387714	0.0229797	0.0100048	0.0093117	-0.0365355	-0.438633	0.0018225	0.0190243	-0.0590987	0.0155969	0.966132	-0.0981169	0.13238	-0.02629	0.0125571	-0.347744	0.0279576	-0.0224597	-0.0372252
J4	0.126648	0.0684835	0.0835412	0.105762	0.0142225	0.246872	0.0038121	0.0116461	5.05e-05	-0.940238	-0.0426862	0.327603	-0.0489543	0.66539	-0.286952	0.446973	0.000325	0.519548	-0.213233	-0.0040499	-0.0013392	-0.144407	0.0008553	-0.0242618	0.0027738	0.0005163	0.0050824	-0.0081515	-0.127408	0.0211423	0.0387714	0.0229797	0.0100048	0.0093117	-0.0365355	-0.438633	0.0018225	0.0190243	-0.0590987	0.0155969	0.966132	-0.0981169	0.13238	-0.02629	0.0125571	-0.347744	0.0279576	-0.0224597	-0.0372252
J5	0.126232	0.068072	0.083061	0.105154	0.0148133	0.247343	0.0038194	0.0117021	5.07e-05	-0.933727	-0.0423906	0.325738	-0.0486713	0.661582	-0.285303	0.444406	0.0003266	0.518049	-0.206437	-0.0040942	-0.0013307	-0.145479	0.0008533	-0.0241224	0.0027891	-0.0018155	0.0050577	-0.0081956	-0.127811	0.0209176	0.0383592	0.0227354	0.00972	0.0090466	-0.0366511	-0.440021	0.0017856	0.0191599	-0.0579492	0.0151529	0.970389	-0.0972146	0.130735	-0.0258696	0.0125208	-0.350222	0.0278658	-0.0227051	-0.0374265
J6	0.123296	0.0621289	0.0763263	0.0966269	0.013304	0.226475	0.0034971	0.0107131	4.64e-05	-0.831846	-0.0377652	0.299752	-0.0448768	0.609209	-0.262153	0.408402	0.000299	0.474209	-0.191598	-0.0037275	-0.0012261	-0.0847701	0.000768	-0.022165	0.0021336	-0.0006017	0.0042508	-0.0075027	-0.117044	0.0192583	0.0353164	0.0209319	0.0088955	0.0082793	-0.0335635	-0.402952	0.0016498	0.017531	-0.0535933	0.0138675	0.888563	-0.0895222	0.119684	-0.0238046	0.0114612	-0.320448	0.0272175	-0.0206719	-0.0342622
J7	0.123296	0.0621289	0.0763263	0.0966269	0.013304	0.226475	0.0034971	0.0107131	4.64e-05	-0.831846	-0.0377652	0.299752	-0.0448768	0.609209	-0.262153	0.408402	0.000299	0.474209	-0.191598	-0.0037275	-0.0012261	-0.0847701	0.000768	-0.022165	0.0021336	-0.0006017	0.0042508	-0.0075027	-0.117044	0.0192583	0.0353164	0.0209319	0.0088955	0.0082793	-0.0335635	-0.402952	0.0016498	0.017531	-0.0535933	0.0138675	0.888563	-0.0895222	0.119684	-0.0238046	0.0114612	-0.320448	0.0272175	-0.0206719	-0.0342622
J8	0.122393	0.0624715	0.0766468	0.0970335	0.0133603	0.227424	0.0035118	0.0120472	5.22e-05	-0.840433	-0.0381551	0.300923	-0.0450656	0.611651	-0.263257	0.410117	0.0003362	0.481131	-0.195683	-0.0040082	-0.0012292	-0.0792828	0.00077	-0.0222584	0.0021287	-0.0006053	0.0042693	-0.0086229	-0.117196	0.01937	0.0355213	0.0210534	0.0094878	0.0088306	-0.0336071	-0.403476	0.0017315	0.0174812	-0.0561578	0.014791	0.888165	-0.0920342	0.123628	-0.0227577	0.0116286	-0.319537	0.0270182	-0.0222295	-0.0393777
J9	0.122393	0.0624715	0.0766468	0.0970335	0.0133603	0.227424	0.0035118	0.0120472	5.22e-05	-0.840433	-0.0381551	0.300923	-0.0450656	0.611651	-0.263257	0.410117	0.0003362	0.481131	-0.195683	-0.0040082	-0.0012292	-0.0792828	0.00077	-0.0222584	0.0021287	-0.0006053	0.0042693	-0.0086229	-0.117196	0.01937	0.0355213	0.0210534	0.0094878	0.0088306	-0.0336071	-0.403476	0.0017315	0.0174812	-0.0561578	0.014791	0.888165	-0.0920342	0.123628	-0.0227577	0.0116286	-0.319537	0.0270182	-0.0222295	-0.0393777
J10	0.0865124	-0.010793	-0.0064378	-0.0081668	-0.0010928	-0.01869	-0.0002886	-0.0007201	-3.1e-06	0.416294	0.0188995	-0.0193215	0.0037413	-0.0431516	0.0222462	-0.0342855	-2.01e-05	-0.0553517	0.0144426	0.0003813	6.4e-05	0.632864	-0.0002634	0.0018809	-0.0003365	-5.86e-05	-0.0005239	0.0004807	0.0087194	-0.0017292	-0.003171	-0.0018794	-0.0024973	-0.0023243	0.0025004	0.0300186	-0.0001702	-0.0010743	0.0046282	-0.0038931	-0.0583418	0.0069788	-0.0208825	0.0031108	-0.0013378	0.0196372	0.0190976	0.0021136	0.0021952
J11	0.0865124	-0.010793	-0.0064378	-0.0081668	-0.0010928	-0.01869	-0.0002886	-0.0007201	-3.1e-06	0.416294	0.0188995	-0.0193215	0.0037413	-0.0431516	0.0222462	-0.0342855	-2.01e-05	-0.0553517	0.0144426	0.0003813	6.4e-05	0.632864	-0.0002634	0.0018809	-0.0003365	-5.86e-05	-0.0005239	0.0004807	0.0087194	-0.0017292	-0.003171	-0.0018794	-0.0024973	-0.0023243	0.0025004	0.0300186	-0.0001702	-0.0010743	0.0046282	-0.0038931	-0.0583418	0.0069788	-0.0208825	0.0031108	-0.0013378	0.0196372	0.0190976	0.0021136	0.0021952
J12	0.0865124	-0.010793	-0.0064378	-0.0081668	-0.0010928	-0.01869	-0.0002886	-0.0007201	-3.1e-06	0.416294	0.0188995	-0.0193215	0.0037413	-0.0431516	0.0222462	-0.0342855	-2.01e-05	-0.0553517	0.0144426	0.0003813	6.4e-05	0.632864	-0.0002634	0.0018809	-0.0003365	-5.86e-05	-0.0005239	0.0004807	0.0087194	-0.0017292	-0.003171	-0.0018794	-0.0024973	-0.0023243	0.0025004	0.0300186	-0.0001702	-0.0010743	0.0046282	-0.0038931	-0.0583418	0.0069788	-0.0208825	0.0031108	-0.0013378	0.0196372	0.0190976	0.0021136	0.0021952
J13	0.0881322	-0.0095685	-0.0051392	-0.0065239	-0.0008619	-0.015538	-0.0002399	-0.0006006	-2.6e-06	0.397838	0.0180616	-0.0136618	0.0067203	-0.0491577	0.0176137	-0.0277975	-1.68e-05	-0.0479407	-0.0091201	0.000358	4.05e-05	0.62874	-0.0002632	0.0014892	0.0099009	-8.51e-05	0.0092203	0.0004013	0.0075215	-0.0013294	-0.0024378	-0.0014449	-0.0021576	-0.0020082	0.0021569	0.0258946	-0.000123	-0.0009441	0.003144	-0.0033636	-0.0459696	0.0052048	-0.018036	0.0025234	-0.0011587	0.0172566	0.0194552	0.0019845	0.0018324
J14	0.0856771	-0.0114245	-0.0071075	-0.0090139	-0.0012119	-0.0203153	-0.0003137	-0.0007818	-3.4e-06	0.42581	0.0193315	-0.0222399	0.0022052	-0.0400546	0.024635	-0.0376311	-2.18e-05	-0.0591732	0.0265927	0.0003933	7.62e-05	0.63499	-0.0002636	0.0020829	-0.0056155	-4.49e-05	-0.0055485	0.0005217	0.0093371	-0.0019353	-0.0035491	-0.0021035	-0.0026724	-0.0024873	0.0026775	0.0321451	-0.0001945	-0.0011415	0.0053935	-0.0041661	-0.0647215	0.0078936	-0.0223503	0.0034136	-0.0014302	0.0208648	0.0189132	0.0021802	0.0023822
J15	0.0856771	-0.0114245	-0.0071075	-0.0090139	-0.0012119	-0.0203153	-0.0003137	-0.0007818	-3.4e-06	0.42581	0.0193315	-0.0222399	0.0022052	-0.0400546	0.024635	-0.0376311	-2.18e-05	-0.0591732	0.0265927	0.0003933	7.62e-05	0.63499	-0.0002636	0.0020829	-0.0056155	-4.49e-05	-0.0055485	0.0005217	0.0093371	-0.0019353	-0.0035491	-0.0021035	-0.0026724	-0.0024873	0.0026775	0.0321451	-0.0001945	-0.0011415	0.0053935	-0.0041661	-0.0647215	0.0078936	-0.0223503	0.0034136	-0.0014302	0.0208648	0.0189132	0.0021802	0.0023822
J16	0.0856771	-0.0114245	-0.0071075	-0.0090139	-0.0012119	-0.0203153	-0.0003137	-0.0007818	-3.4e-06	0.42581	0.0193315	-0.0222399	0.0022052	-0.0400546	0.024635	-0.0376311	-2.18e-05	-0.0591732	0.0265927	0.0003933	7.62e-05	0.63499	-0.0002636	0.0020829	-0.0056155	-4.49e-05	-0.0055485	0.0005217	0.0093371	-0.0019353	-0.0035491	-0.0021035	-0.0026724	-0.0024873	0.0026775	0.0321451	-0.0001945	-0.0011415	0.0053935	-0.0041661	-0.0647215	0.0078936	-0.0223503	0.0034136	-0.0014302	0.0208648	0.0189132	0.0021802	0.0023822
J17	0.122393	0.0624715	0.0766468	0.0970335	0.0133603	0.227424	0.0035118	0.0120472	5.22e-05	-0.840433	-0.0381551	0.300923	-0.0450656	0.611651	-0.263257	0.410117	0.0003362	0.481131	-0.195683	-0.0040082	-0.0012292	-0.0792828	0.00077	-0.0222584	0.0021287	-0.0006053	0.0042693	-0.0086229	-0.117196	0.01937	0.0355213	0.0210534	0.0094878	0.0088306	-0.0336071	-0.403476	0.0017315	0.0174812	-0.0561578	0.014791	0.888165	-0.0920342	0.123628	-0.0227577	0.0116286	-0.319537	0.0270182	-0.0222295	-0.0393777
J18	0.0841027	0.0591386	0.0705505	0.089315	0.0123073	0.20926	0.0032313	0.0093441	4.05e-05	-0.875448	-0.0397447	0.275246	-0.0414881	0.560685	-0.242341	0.37743	0.0002608	0.563528	-0.260526	0.0047047	-0.0011334	0.0438698	0.0007145	-0.02049	0.0016227	-0.0005909	0.0039199	-0.0064641	-0.101135	0.0184421	0.0338196	0.0200448	0.0198266	0.0184531	-0.0290015	-0.348183	0.0029532	0.0158042	-0.0937071	0.0309085	0.718316	-0.1218	0.182603	0.011793	0.01362	-0.288883	0.0185657	0.0260333	-0.0295192
J19	0.0803784	0.0457876	0.055613	0.0703515	0.0099044	0.165662	0.0025581	0.0070165	3.04e-05	-0.638296	-0.0289782	0.217868	-0.0335816	0.447201	-0.190827	0.297449	0.0001958	0.335367	-0.0782488	-0.0019342	-0.0010188	-0.0282057	-6.12e-05	-0.0161345	-0.0011416	-0.0011931	0.0007494	-0.0047957	-0.0667848	0.0157136	0.028816	0.0170792	0.0111955	0.0104199	-0.0191512	-0.229923	0.0016646	0.0089975	-0.0528065	0.0174531	0.701594	-0.0717911	0.108208	-0.0211544	0.0081056	-0.164465	0.0177435	-0.0107303	-0.0219002
J20	-0.275857	0.0013689	-0.0159241	-0.020154	-0.0027309	-0.0480128	-0.0007414	-0.0159316	-6.91e-05	-0.718978	-0.0326411	-0.0778272	0.0093714	-0.14774	0.0544572	-0.0857585	-0.0004446	0.804695	-0.488729	0.0839773	0.0002651	1.04181	7.9e-06	0.0046044	-0.0026319	-2.7e-05	-0.0007786	0.0131261	0.0769948	0.0007621	0.0013975	0.0008283	0.0948353	0.0882655	0.022079	0.265073	0.0127016	-0.0239412	-0.39757	0.147843	-0.854902	-0.357198	0.578013	0.344847	0.0194488	0.437619	-0.0608955	0.465145	0.0599423
J21	0.358956	-0.0846903	-0.0538906	0.0021945	0.0003548	-0.0180913	-0.0002794	0.0011864	5.1e-06	0.976881	0.0443497	-0.427528	-0.01143	-0.523712	-0.0117131	-0.0056939	3.31e-05	-0.227535	0.0375889	-0.0020024	0.167235	-0.127061	0.831919	-0.0009903	0.0183287	-0.0001959	-0.0245751	-0.0011252	0.0079314	-0.0203896	-0.037391	-0.0221616	-0.0205337	-0.0191112	0.0022744	0.0273058	-0.0028854	0.0038419	0.0908903	-0.0320108	0.134807	0.0849857	-0.138112	0.0347573	-0.0054993	-0.0702265	0.0792396	-0.0110934	-0.0051385
J22	0.0771529	-0.0103371	-0.0065264	-0.0082785	-0.0011072	-0.0189822	-0.0002931	-0.0010003	-4.3e-06	0.384366	0.01745	-0.0202333	0.0037946	-0.0446242	0.022541	-0.034779	-2.79e-05	-0.0314758	-0.0023328	0.0002765	6.65e-05	0.64762	-0.0002568	0.0019058	-0.0004088	-6.15e-05	-0.000522	0.0007153	0.0107309	-0.001581	-0.0028993	-0.0017184	0.000279	0.0002597	0.0030772	0.0369437	-0.0001211	-0.0017396	0.0044649	0.000435	-0.081146	0.0079418	-0.0038334	0.0014002	-0.0007607	0.0317973	0.0170315	0.0015341	0.0032663
J23	0.358956	-0.0846903	-0.0538906	0.0021945	0.0003548	-0.0180913	-0.0002794	0.0011864	5.1e-06	0.976881	0.0443497	-0.427528	-0.01143	-0.523712	-0.0117131	-0.0056939	3.31e-05	-0.227535	0.0375889	-0.0020024	0.167235	-0.127061	0.831919	-0.0009903	0.0183287	-0.0001959	-0.0245751	-0.0011252	0.0079314	-0.0203896	-0.037391	-0.0221616	-0.0205337	-0.0191112	0.0022744	0.0273058	-0.0028854	0.0038419	0.0908903	-0.0320108	0.134807	0.0849857	-0.138112	0.0347573	-0.0054993	-0.0702265	0.0792396	-0.0110934	-0.0051385
J24	0.0856771	-0.0114245	-0.0071075	-0.0090139	-0.0012119	-0.0203153	-0.0003137	-0.0007818	-3.4e-06	0.42581	0.0193315	-0.0222399	0.0022052	-0.0400546	0.024635	-0.0376311	-2.18e-05	-0.0591732	0.0265927	0.0003933	7.62e-05	0.63499	-0.0002636	0.0020829	-0.0056155	-4.49e-05	-0.0055485	0.0005217	0.0093371	-0.0019353	-0.0035491	-0.0021035	-0.0026724	-0.0024873	0.0026775	0.0321451	-0.0001945	-0.0011415	0.0053935	-0.0041661	-0.0647215	0.0078936	-0.0223503	0.0034136	-0.0014302	0.0208648	0.0189132	0.0021802	0.0023822
J25	0.166559	0.0497182	0.0577338	0.0730172	0.0103172	0.137068	0.0021165	0.0051859	2.25e-05	-0.495698	-0.0225044	0.260358	0.150951	-0.339944	-0.206673	0.286328	0.0001447	0.310871	-1.14993	-0.0007685	-0.0010988	0.429087	-0.0002504	-0.0174742	0.505557	-0.0013683	0.480994	-0.0034448	-0.0504753	0.0180272	0.0330588	0.0195939	0.014287	0.0132973	-0.0144743	-0.173773	0.0021615	0.0053614	-0.0687117	0.0222726	0.553042	-0.0806878	0.119781	-0.0259141	0.0075135	-0.0980012	0.036768	-0.0042694	-0.0157314
J26	0.304088	0.244096	0.288469	0.365057	-0.237939	0.0455671	0.0007036	-0.0122583	-5.31e-05	-3.71863	-0.168823	1.12341	-0.169733	2.29025	-0.990535	1.54263	-0.0003421	1.15931	-3.11374	0.0148485	-0.0049725	0.313005	0.0016779	-0.0837498	-0.0037747	0.99562	0.0156202	0.0106621	0.0445776	0.117056	0.21466	0.127228	0.131568	0.122454	0.012783	0.153469	0.0175681	-0.0388413	-0.549669	0.205107	-0.850316	-0.483184	0.834685	-0.205685	0.0280195	0.709976	0.0671275	0.0822687	0.0486903
J27	0.166559	0.0497182	0.0577338	0.0730172	0.0103172	0.137068	0.0021165	0.0051859	2.25e-05	-0.495698	-0.0225044	0.260358	0.150951	-0.339944	-0.206673	0.286328	0.0001447	0.310871	-1.14993	-0.0007685	-0.0010988	0.429087	-0.0002504	-0.0174742	0.505557	-0.0013683	0.480994	-0.0034448	-0.0504753	0.0180272	0.0330588	0.0195939	0.014287	0.0132973	-0.0144743	-0.173773	0.0021615	0.0053614	-0.0687117	0.0222726	0.553042	-0.0806878	0.119781	-0.0259141	0.0075135	-0.0980012	0.036768	-0.0042694	-0.0157314
J28	0.264303	0.0086192	0.02626	0.0331322	0.0045127	0.0783444	0.0012098	-0.197665	-0.000857	0.509285	0.0231212	0.116863	-0.0153952	0.227897	-0.0896853	0.140565	-0.0055162	-0.607015	0.446319	0.0401029	-0.0007404	-0.941789	0.0004609	-0.0075829	0.0029095	-3.63e-05	0.0013655	0.167452	-0.0932653	0.0018076	0.0033148	0.0019647	-0.0836192	-0.0778265	-0.0267447	-0.321088	-0.0110977	0.0253102	0.346934	-0.130357	0.950676	0.302808	-0.496283	-0.187308	-0.0146711	-0.462643	0.058345	0.222608	0.764695
J29	-0.0608572	-0.0120813	-0.0171968	-0.0217494	-0.0030632	-0.0514205	-0.000794	0.000231	1e-06	0.0685383	0.0031116	-0.0695215	0.0107597	-0.142902	0.058945	-0.0920865	6.4e-06	-0.0338143	0.289308	0.0018537	0.0003272	0.157876	5.85e-05	0.0049838	-0.0007849	0.000373	0.0007566	-0.0005456	0.184365	0.0100252	0.0183845	0.0108965	0.0231439	0.0215406	0.0528683	0.634719	0.001701	0.0017439	-0.0472898	0.03608	0.004697	-0.0505963	0.0538306	-0.0080682	-0.0008173	-0.0318772	-0.0134342	0.0102661	-0.0024914
J30	-0.0608572	-0.0120813	-0.0171968	-0.0217494	-0.0030632	-0.0514205	-0.000794	0.000231	1e-06	0.0685383	0.0031116	-0.0695215	0.0107597	-0.142902	0.058945	-0.0920865	6.4e-06	-0.0338143	0.289308	0.0018537	0.0003272	0.157876	5.85e-05	0.0049838	-0.0007849	0.000373	0.0007566	-0.0005456	0.184365	0.0100252	0.0183845	0.0108965	0.0231439	0.0215406	0.0528683	0.634719	0.001701	0.0017439	-0.0472898	0.03608	0.004697	-0.0505963	0.0538306	-0.0080682	-0.0008173	-0.0318772	-0.0134342	0.0102661	-0.0024914
J31	-0.0608572	-0.0120813	-0.0171968	-0.0217494	-0.0030632	-0.0514205	-0.000794	0.000231	1e-06	0.0685383	0.0031116	-0.0695215	0.0107597	-0.142902	0.058945	-0.0920865	6.4e-06	-0.0338143	0.289308	0.0018537	0.0003272	0.157876	5.85e-05	0.0049838	-0.0007849	0.000373	0.0007566	-0.0005456	0.184365	0.0100252	0.0183845	0.0108965	0.0231439	0.0215406	0.0528683	0.634719	0.001701	0.0017439	-0.0472898	0.03608	0.004697	-0.0505963	0.0538306	-0.0080682	-0.0008173	-0.0318772	-0.0134342	0.0102661	-0.0024914
J32	-0.0608572	-0.0120813	-0.0171968	-0.0217494	-0.0030632	-0.0514205	-0.000794	0.000231	1e-06	0.0685383	0.0031116	-0.0695215	0.0107597	-0.142902	0.058945	-0.0920865	6.4e-06	-0.0338143	0.289308	0.0018537	0.0003272	0.157876	5.85e-05	0.0049838	-0.0007849	0.000373	0.0007566	-0.0005456	0.184365	0.0100252	0.0183845	0.0108965	0.0231439	0.0215406	0.0528683	0.634719	0.001701	0.0017439	-0.0472898	0.03608	0.004697	-0.0505963	0.0538306	-0.0080682	-0.0008173	-0.0318772	-0.0134342	0.0102661	-0.0024914
J33	-0.184526	-0.0021392	-0.0140358	-0.0177556	-0.0024457	-0.0422711	-0.0006527	-0.0059508	-2.58e-05	-0.425013	-0.0192953	-0.0649889	0.0086067	-0.126943	0.0480111	-0.0754635	-0.0001661	0.445602	-0.181679	-0.0009747	0.0002558	0.680054	4.58e-05	0.0040593	-0.0020596	0.000114	0.0002018	0.0047369	0.144345	0.0076251	0.013983	0.0082877	0.0681883	0.0634645	0.0413924	0.496943	0.001842	-0.0131952	-0.0266193	0.106301	-0.491877	-0.0042263	0.368722	-0.0379573	0.0107698	0.241193	-0.0407342	-0.0053835	0.021632
J34	-0.184526	-0.0021392	-0.0140358	-0.0177556	-0.0024457	-0.0422711	-0.0006527	-0.0059508	-2.58e-05	-0.425013	-0.0192953	-0.0649889	0.0086067	-0.126943	0.0480111	-0.0754635	-0.0001661	0.445602	-0.181679	-0.0009747	0.0002558	0.680054	4.58e-05	0.0040593	-0.0020596	0.000114	0.0002018	0.0047369	0.144345	0.0076251	0.013983	0.0082877	0.0681883	0.0634645	0.0413924	0.496943	0.001842	-0.0131952	-0.0266193	0.106301	-0.491877	-0.0042263	0.368722	-0.0379573	0.0107698	0.241193	-0.0407342	-0.0053835	0.021632
J35	-0.0608572	-0.0120813	-0.0171968	-0.0217494	-0.0030632	-0.0514205	-0.000794	0.000231	1e-06	0.0685383	0.0031116	-0.0695215	0.0107597	-0.142902	0.058945	-0.0920865	6.4e-06	-0.0338143	0.289308	0.0018537	0.0003272	0.157876	5.85e-05	0.0049838	-0.0007849	0.000373	0.0007566	-0.0005456	0.184365	0.0100252	0.0183845	0.0108965	0.0231439	0.0215406	0.0528683	0.634719	0.001701	0.0017439	-0.0472898	0.03608	0.004697	-0.0505963	0.0538306	-0.0080682	-0.0008173	-0.0318772	-0.0134342	0.0102661	-0.0024914
J36	-0.0608572	-0.0120813	-0.0171968	-0.0217494	-0.0030632	-0.0514205	-0.000794	0.000231	1e-06	0.0685383	0.0031116	-0.0695215	0.0107597	-0.142902	0.058945	-0.0920865	6.4e-06	-0.0338143	0.289308	0.0018537	0.0003272	0.157876	5.85e-05	0.0049838	-0.0007849	0.000373	0.0007566	-0.0005456	0.184365	0.0100252	0.0183845	0.0108965	0.0231439	0.0215406	0.0528683	0.634719	0.001701	0.0017439	-0.0472898	0.03608	0.004697	-0.0505963	0.0538306	-0.0080682	-0.0008173	-0.0318772	-0.0134342	0.0102661	-0.0024914
J37	-0.222986	-0.0007545	-0.0149435	-0.0189028	-0.0025984	-0.0450977	-0.0006964	-0.0064755	-2.81e-05	-0.547227	-0.0248438	-0.0708014	0.0092427	-0.137685	0.0510858	-0.0804097	-0.0001807	0.548267	-0.252214	0.009313	0.0002749	0.833003	6.28e-05	0.0043193	-0.0026484	0.000103	0.0004299	0.0051608	0.184125	0.0108861	0.0199632	0.0118322	0.0848764	0.0789966	0.0527995	0.633894	0.0103782	-0.0164505	-0.320635	0.132317	-0.607976	0.0070878	0.456615	-0.111367	0.0132512	0.300697	-0.0492242	0.0515959	0.0235676
J38	-0.0134155	-0.0056626	-0.0070964	-0.0090008	-0.0011776	-0.0209214	-0.0003231	-0.0048184	-2.09e-05	0.0707074	0.0032101	-0.0279358	0.0041687	-0.0567134	0.0244198	-0.0380416	-0.0001345	0.262055	-0.246588	-0.0005454	7.3e-05	0.015396	-0.0002424	0.0020647	-0.0016074	-0.0001575	-0.0004259	0.0039263	0.0516837	0.001919	0.0035191	0.0020858	0.0031473	0.0029293	0.0148208	0.177933	0.0002622	0.989109	-0.0075273	0.0049065	-0.395938	0.0117831	-0.0066998	-0.0224968	0.0063337	0.199076	-0.0029615	-0.0030084	0.01793
J39	-0.0573016	-0.0067198	-0.0110332	-0.0139609	-0.0019406	-0.0329208	-0.0005083	-0.0042149	-1.83e-05	-0.0207324	-0.0009412	-0.0457615	0.0065029	-0.0914111	0.0378402	-0.0591015	-0.0001176	0.105989	0.0516513	-0.0350061	0.0001926	0.174103	-1.04e-05	0.0031994	-0.0001119	0.0001505	-0.0005525	0.0033348	0.0127562	-0.0031623	-0.0057992	-0.0034372	0.0129844	0.0120849	0.0036579	0.0439161	-0.0263955	-0.0024267	0.945976	0.020242	-0.107825	-0.0416529	0.0779724	0.20488	0.0025617	0.0443578	-0.0126494	-0.193869	0.0152291
J40	-0.184526	-0.0021392	-0.0140358	-0.0177556	-0.0024457	-0.0422711	-0.0006527	-0.0059508	-2.58e-05	-0.425013	-0.0192953	-0.0649889	0.0086067	-0.126943	0.0480111	-0.0754635	-0.0001661	0.445602	-0.181679	-0.0009747	0.0002558	0.680054	4.58e-05	0.0040593	-0.0020596	0.000114	0.0002018	0.0047369	0.144345	0.0076251	0.013983	0.0082877	0.0681883	0.0634645	0.0413924	0.496943	0.001842	-0.0131952	-0.0266193	0.106301	-0.491877	-0.0042263	0.368722	-0.0379573	0.0107698	0.241193	-0.0407342	-0.0053835	0.021632
J41	-0.0283114	-0.0027453	-0.0048275	-0.0060971	-0.0009053	-0.0146252	-0.0002258	-0.0079514	-3.45e-05	-0.0210244	-0.0009545	-0.020208	0.0032025	-0.0418807	0.016505	-0.0258659	-0.0002219	-0.130149	0.263628	0.004591	0.0001095	0.0912195	0.0001758	0.0013955	0.0003171	0.000266	0.0006971	0.0066148	0.0769415	0.0051041	0.0093601	0.0055477	0.0127253	0.0118438	0.0220637	0.264889	0.0014916	-0.0162683	-0.0457825	0.019838	0.193167	-0.014282	0.0424676	-0.0154271	-0.0031456	0.297367	-0.0062497	0.0254472	0.0302076
J42	-0.601089	0.0256607	-0.0096885	-0.0122643	-0.0015144	-0.0303522	-0.0004687	-0.0221158	-9.59e-05	-1.98326	-0.0900389	-0.0737861	0.0057047	-0.125517	0.0327571	-0.0531781	-0.0006172	1.90575	-1.51511	0.0267088	0.0001528	2.40748	7.29e-05	0.0027696	-0.0069943	-0.0005268	-0.0003321	0.0184687	0.183566	0.0128938	0.0236449	0.0140143	0.228844	0.212991	0.0526392	0.631968	0.0306144	-0.058882	-0.958108	0.356754	-2.0368	0.141614	1.39596	-0.352272	0.0460604	1.0763	-0.132691	0.147982	0.0843402
J43	-0.328207	0.0094116	-0.0103633	-0.0131157	-0.0017283	-0.0316412	-0.0004886	-0.0131328	-5.69e-05	-0.99843	-0.0453281	-0.0597228	0.0061053	-0.108402	0.0353079	-0.0561506	-0.0003665	1.0026	-0.728879	-0.0042608	0.0001728	1.28673	3.11e-05	0.0029853	-0.0035406	-0.0001869	-0.0004427	0.0108743	0.0978503	0.0048365	0.0088694	0.0052569	0.120522	0.112172	0.0280595	0.336873	0.0020058	-0.0305517	-0.002604	0.187886	-1.06881	0.0496472	0.734568	-0.072683	0.024232	0.558452	-0.0724517	-0.0235654	0.049659
J44	-0.309834	0.0009129	-0.0185775	-0.0235058	-0.0031865	-0.0559609	-0.0008641	-0.0045003	-1.95e-05	-0.796237	-0.0361486	-0.0900735	0.0109293	-0.171368	0.063524	-0.0999946	-0.0001256	0.893493	-0.547545	0.086737	0.0003283	1.16659	-2.06e-05	0.005371	-0.0029805	-2.64e-05	-0.0009134	0.0034188	0.0877044	0.0006963	0.0012769	0.0007568	0.10606	0.0987129	0.0251501	0.301943	0.0141986	-0.0270392	-0.4444	0.165342	-0.968475	-0.398713	0.645587	0.37832	0.021595	0.494247	-0.0683958	0.480401	0.0156125
J45	0.0841027	0.0591386	0.0705505	0.089315	0.0123073	0.20926	0.0032313	0.0093441	4.05e-05	-0.875448	-0.0397447	0.275246	-0.0414881	0.560685	-0.242341	0.37743	0.0002608	0.563528	-0.260526	0.0047047	-0.0011334	0.0438698	0.0007145	-0.02049	0.0016227	-0.0005909	0.0039199	-0.0064641	-0.101135	0.0184421	0.0338196	0.0200448	0.0198266	0.0184531	-0.0290015	-0.348183	0.0029532	0.0158042	-0.0937071	0.0309085	0.718316	-0.1218	0.182603	0.011793	0.01362	-0.288883	0.0185657	0.0260333	-0.0295192
J46	0.0152599	0.0064411	0.008072	0.0102382	0.0013395	0.0237977	0.0003675	0.0054809	2.38e-05	-0.0804285	-0.0036514	0.0317766	-0.0047418	0.0645106	-0.0277771	0.0432717	0.000153	-0.298084	0.28049	0.0006204	-8.31e-05	-0.0175127	0.0002757	-0.0023486	0.0018284	0.0001791	0.0004845	-0.0044661	-0.0587894	-0.0021828	-0.0040029	-0.0023725	-0.00358	-0.003332	-0.0168584	-0.202397	-0.0002982	0.0123884	0.0085621	-0.005581	0.450373	-0.0134031	0.0076209	0.0255898	-0.0072044	0.773554	0.0033686	0.0034221	-0.0203951
J47	0.121465	0.0567321	0.0702628	0.0890899	0.0119828	0.207864	0.0032097	0.0098294	4.26e-05	-0.740196	-0.0336044	0.276051	-0.0407154	0.558235	-0.241742	0.37645	0.0002743	0.434841	-0.182802	-0.0033995	-0.0007998	-0.0310028	0.0023534	-0.0204393	0.00385	0.0004267	0.0056298	-0.0068833	-0.107352	0.0177641	0.0325764	0.019308	0.0081603	0.007595	-0.0307843	-0.369586	0.0015278	0.0160659	-0.0496719	0.0127215	0.816061	-0.0826002	0.109783	-0.0219429	0.0105098	-0.293668	0.0268134	-0.0188527	-0.0314338
J48	-0.275857	0.0013689	-0.0159241	-0.020154	-0.0027309	-0.0480128	-0.0007414	-0.0159316	-6.91e-05	-0.718978	-0.0326411	-0.0778272	0.0093714	-0.14774	0.0544572	-0.0857585	-0.0004446	0.804695	-0.488729	0.0839773	0.0002651	1.04181	7.9e-06	0.0046044	-0.0026319	-2.7e-05	-0.0007786	0.0131261	0.0769948	0.0007621	0.0013975	0.0008283	0.0948353	0.0882655	0.022079	0.265073	0.0127016	-0.0239412	-0.39757	0.147843	-0.854902	-0.357198	0.578013	0.344847	0.0194488	0.437619	-0.0608955	0.465145	0.0599423
J49	0.264303	0.0086192	0.02626	0.0331322	0.0045127	0.0783444	0.0012098	-0.197665	-0.000857	0.509285	0.0231212	0.116863	-0.0153952	0.227897	-0.0896853	0.140565	-0.0055162	-0.607015	0.446319	0.0401029	-0.0007404	-0.941789	0.0004609	-0.0075829	0.0029095	-3.63e-05	0.0013655	0.167452	-0.0932653	0.0018076	0.0033148	0.0019647	-0.0836192	-0.0778265	-0.0267447	-0.321088	-0.0110977	0.0253102	0.346934	-0.130357	0.950676	0.302808	-0.496283	-0.187308	-0.0146711	-0.462643	0.058345	0.222608	0.764695
