# Supplementary material for: Dynamics and Control of the Central Carbon Metabolism in Hepatoma Cells
Source: BMC Syst Biol. 2010 Apr 28;4:54. doi: 10.1186/1752-0509-4-54 (PMC2874527; doi:10.1186/1752-0509-4-54)
Supplement: Additional file 3 — Concentration control coefficients [file 1752-0509-4-54-S3.XLS]

## Sheet: Tabelle1
	e1	e2	e3	e4	e5	e6	e7	e8	e9	e10	e11	e12	e13	e14	e15	e16	e17	e18	e19	e20	e21	e22	e23	e24	e25	e26	e27	e28	e29	e30	e31	e32	e33	e34	e35	e36	e37	e38	e39	e40	e41	e42	e43	e44	e45	e46	e47	e48	e49
G6P	0.340402	-0.0368255	-0.0207303	-0.0263165	-0.00346977	-0.0673142	-0.00103944	-0.00339027	-1.46989e-05	0.403768	0.0183308	-0.188431	0.0112473	-0.305341	0.069904	-0.115112	-9.4611e-05	-0.135077	-0.0858117	0.00132486	0.000161449	0.0471718	-0.00106288	0.00591039	-0.0024233	-0.000367963	-0.00312659	0.00240401	0.0376771	-0.00469527	-0.0086103	-0.00510331	-0.00114111	-0.00106206	0.0108043	0.129712	-0.000307066	-0.00600072	0.010268	-0.00177892	-0.264603	0.0224045	-0.0272924	0.00516145	-0.0032647	0.109687	0.0751438	0.00734628	0.0109783
GLC	-0.0475237	-0.0221967	-0.0274906	-0.0348568	-0.00468834	-0.0813274	-0.00125582	-0.00384578	-1.66739e-05	0.289605	0.0131479	-0.108006	0.0159301	-0.218412	0.0945824	-0.147288	-0.000107323	-0.170133	0.071522	0.00133005	0.000312915	0.01213	-0.000920771	0.00799695	-0.00150633	-0.000166942	-0.0022027	0.00269313	0.042002	-0.00695029	-0.0127456	-0.00755432	-0.00319276	-0.00297158	0.0120445	0.144602	-0.000597748	-0.00628586	0.0194343	-0.00497733	-0.319287	0.0323177	-0.0429531	0.00858523	-0.00411199	0.114899	0.380763	0.00737618	0.0122986
ATP	0.00731426	0.00419506	0.00509694	0.00644774	0.000907716	0.015205	0.000234789	0.000644383	2.79381e-06	-0.0586053	-0.00266064	0.0199461	-0.00319498	0.0414934	-0.017484	0.0272754	1.79826e-05	0.03076	-0.0988025	-0.000178053	-9.33509e-05	-0.00287422	-5.4904e-06	-0.00147827	0.000206549	-0.00010927	-0.000234269	-0.000440492	-0.00613274	0.00143907	0.00263901	0.00156414	0.00102439	0.00095342	-0.00175862	-0.0211134	0.000152287	0.000827136	-0.00483097	0.00159696	0.0644119	-0.00657578	0.0099126	-0.00193631	0.000743445	-0.0151191	0.00161463	-0.000987767	-0.00201158
F6P	2.46036	0.556445	-0.354156	-0.448916	-0.0601139	-0.789567	-0.0121921	-0.0345777	-0.000149916	-4.3659	-0.198209	3.05635	0.22302	3.09736	1.28143	-1.73231	-0.000964949	-1.97196	0.0300659	0.00914409	0.00436128	-1.46346	-0.0103436	0.108345	0.0155516	-0.00307273	-0.00518212	0.0238164	0.42144	-0.100419	-0.184151	-0.109146	-0.0598724	-0.0557247	0.120852	1.45091	-0.0104192	-0.0551375	0.336349	-0.0933375	-2.71711	0.452224	-0.612553	0.138115	-0.0476607	1.00785	0.543124	0.0507316	0.108762
F16P	0.701456	0.277656	0.210744	-0.261139	-0.0347739	-0.483125	-0.0074602	-0.0402644	-0.000174571	-3.50036	-0.158914	1.36578	0.130833	1.24146	0.739422	-1.02331	-0.00112364	0.452664	-1.39938	0.0273269	0.00261089	1.27043	-0.00547049	0.0625182	-0.00653741	-0.00246273	0.0019582	0.0307076	0.293599	0.109248	0.200342	0.118743	0.144334	0.134335	0.0841922	1.01078	0.018823	-0.0850878	-0.587012	0.225008	-3.4161	-0.42899	0.78676	-0.212833	0.0109405	1.55531	0.154846	0.151451	0.140231
DHAP	0.155355	0.124706	0.147376	0.186503	-0.12156	0.0232797	0.000359475	-0.00626263	-2.71524e-05	-1.89981	-0.08625	0.573936	-0.0867146	1.17006	-0.506053	0.788112	-0.000174769	0.592276	-1.59077	0.00758592	-0.00254041	0.159911	0.00085723	-0.0427868	-0.00192845	-0.00223784	0.0079802	0.00544716	0.0227742	0.0598024	0.109667	0.0649996	0.0672166	0.0625601	0.00653071	0.0784055	0.00897533	-0.0198436	-0.28082	0.104787	-0.434417	-0.246853	0.426431	-0.105082	0.0143148	0.362719	0.0342947	0.0420302	0.0248753
GAP	0.459759	0.386262	0.455124	0.575938	0.0801746	-0.0502389	-0.000775767	-0.0272549	-0.000118167	-5.93792	-0.269578	1.77126	-0.26782	3.61194	-1.56275	2.43372	-0.000760594	1.73337	-5.24103	0.0277639	-0.00789368	0.61447	0.00247536	-0.13213	-0.00798923	-0.00662266	0.0245509	0.0226729	0.143039	0.191291	0.350795	0.207916	0.222106	0.206719	0.0410178	0.492446	0.0294084	-0.0769745	-0.919066	0.346249	-1.97694	-0.783959	1.37336	-0.341777	0.0418943	1.40701	0.101492	0.153838	0.103539
13PG	0.0528996	0.0288662	0.0351822	0.0444898	0.00621504	0.104482	-0.103249	-0.0501438	-0.000217405	-0.396293	-0.0179915	0.138089	-0.0204124	0.279453	-0.120714	0.188011	-0.00139935	0.214359	-0.473359	-0.00141791	-0.000697717	-0.0234962	0.000180574	-0.0102064	-0.00177235	-0.000586878	0.0026036	-0.00323906	-0.046266	0.0095757	0.0175602	0.0104079	0.00606568	0.00564547	-0.0132672	-0.159282	0.000954669	0.00650953	-0.0304877	0.00945603	0.430791	-0.0440553	0.0639384	-0.0125341	0.00518089	-0.118987	0.0116776	-0.00772635	-0.0147917
NAD	-0.000407929	-0.000355746	-0.000418161	-0.000529071	-7.40495e-05	-0.00124264	-1.91882e-05	1.54864e-05	6.71431e-08	0.00550591	0.000249965	-0.00162685	0.000245987	-0.00331747	0.00143559	-0.00223566	4.32172e-07	-0.00158239	0.00652876	-2.65668e-05	7.46644e-06	-0.000621974	-1.11918e-06	0.000121379	1.67713e-05	7.46569e-06	-2.26564e-05	-2.15487e-05	-0.000159063	-0.000178269	-0.000326914	-0.000193761	-0.000211463	-0.000196814	-4.56127e-05	-0.000547611	-2.77224e-05	7.62853e-05	0.000865183	-0.000329659	0.00165697	0.000730479	-0.0012955	0.000319497	-3.82451e-05	-0.00139441	-9.00505e-05	-0.000147179	-9.84055e-05
G3P	0.170692	0.0904912	0.110917	0.139707	0.0192353	0.327613	0.00505886	-1.36845	-0.00593308	-1.21449	-0.0551369	0.436242	-0.0648845	0.884655	-0.378989	0.590591	-0.0381888	0.690641	-0.285436	-0.00602946	-0.00382909	-0.115853	0.00317839	-0.0320436	0.00312416	-0.000869417	0.00613179	-0.0124405	-0.169027	0.0280826	0.0514986	0.0305231	0.0135485	0.0126099	-0.0484702	-0.581917	0.00247843	0.0252088	-0.0804033	0.0211213	1.28116	-0.132121	0.17742	-0.0342636	0.0166923	-0.460789	0.0376803	-0.0299371	-0.0568114
G2P	0.00294585	0.0107105	0.012848	0.0143175	0.00196969	0.0340294	0.000525468	0.00186379	-0.0164227	-0.136172	-0.00618213	0.0525464	-0.00664919	0.101222	-0.0387265	0.0608191	-0.105706	0.0652983	-0.0389794	-0.00129857	-0.00581272	-0.0163544	0.00577357	-0.00327433	0.000476367	-8.36167e-05	0.000588694	-0.00134189	-0.018087	0.00338859	0.00621409	0.00368308	0.00109388	0.0010181	-0.00518662	-0.0622689	0.000215841	0.00268793	-0.00705117	0.00170529	0.137619	-0.0125184	0.0166637	-0.00745316	0.00157821	-0.0491324	0.000650297	0.00237669	-0.00612794
PYR	0.00744904	0.00314418	0.00394032	0.00499773	0.00065387	0.0116167	0.00017938	0.00267546	1.15998e-05	-0.0392607	-0.00178241	0.0155115	-0.00231467	0.0314904	-0.0135592	0.0211228	7.46631e-05	-0.145508	0.136919	0.00030283	-4.05538e-05	-0.00854874	0.000134593	-0.00114643	0.000892544	8.74322e-05	0.000236483	-0.00218009	-0.0286977	-0.00106553	-0.001954	-0.00115813	-0.00174756	-0.0016265	-0.00822933	-0.0987986	-0.000145564	0.00604732	0.00417956	-0.00272434	0.219847	-0.00654263	0.0037201	0.0124915	-0.00351681	-0.110538	0.00164438	0.00167045	-0.00995573
PEP	-0.374441	0.153687	0.177593	0.151878	0.0208501	0.373668	0.00577002	0.0220847	-0.615253	-1.77105	-0.0804043	0.776034	-0.070525	1.36827	-0.407651	0.653364	0.000616309	0.539847	-0.684765	-0.0327572	-0.212823	-0.29847	0.213176	-0.0344669	0.0094093	-0.000734083	0.00513749	-0.016102	-0.213192	0.0501864	0.0920331	0.0545479	0.00338791	0.00315321	-0.0611348	-0.733964	0.00122555	0.0314269	-0.0416465	0.00528155	1.63617	-0.104302	0.134414	-0.18899	0.0130477	-0.57445	-0.082658	0.177054	-0.0735321
GL6P	0.419192	-0.0328607	-0.0192649	-0.0244782	-0.00317808	-0.0989348	-0.00152771	-0.00535635	-2.32231e-05	1.65722	-0.224473	-0.807387	0.00752244	-1.12223	0.0560405	-0.130413	-0.000149478	-0.164618	-0.133493	0.00254146	9.76091e-05	0.521803	-0.00123048	0.00473823	-0.007722	-0.00051305	-0.00723996	0.0038487	0.055103	-0.00253695	-0.00465232	-0.00275742	0.00182895	0.00170225	0.0158013	0.189705	0.000177246	-0.00981311	-0.0052597	0.00285122	-0.427399	0.014248	-0.0171003	0.000585828	-0.00397869	0.179373	0.0925367	0.0140893	0.0175757
NADP	-0.033166	0.00444363	0.00280554	0.0035587	0.000475945	0.00815997	0.000126003	0.000429983	1.86425e-06	-0.165229	-0.00750128	0.00869775	-0.00163122	0.0191828	-0.00968977	0.0149506	1.19994e-05	0.0135306	0.00100281	-0.000118874	-2.85874e-05	0.151479	0.000110384	-0.000819271	0.000175746	2.64283e-05	0.000224414	-0.00030747	-0.00461294	0.00067963	0.00124632	0.000738694	-0.000119946	-0.000111637	-0.0013228	-0.0158811	5.2055e-05	0.000747791	-0.00191936	-0.000186989	0.0348825	-0.00341395	0.00164787	-0.000601927	0.000327024	-0.0136688	-0.0073214	-0.000659466	-0.00140411
6PG	0.806182	-0.0607325	-0.0355373	-0.0451622	-0.00584355	-0.191331	-0.00295445	-0.010538	-4.56887e-05	3.14151	0.142622	-1.64326	0.0131222	-2.27403	0.101214	-0.246278	-0.000294079	-0.303455	-0.282532	0.00497567	0.000160746	0.680854	-0.00236062	0.00855763	-0.0156232	-0.00101575	-0.0145199	0.00759441	0.107603	-0.00413829	-0.0075889	-0.00449793	0.00528363	0.0049176	0.0308561	0.370448	0.000467923	-0.0194566	-0.0136258	0.00823686	-0.840315	0.0249204	-0.0222251	-0.000710314	-0.00733428	0.355646	0.177965	0.0275842	0.0346811
RIBU5P	0.255681	0.00946826	0.00806326	0.0101485	0.00154505	-0.0602579	-0.000930476	-0.00401936	-1.74265e-05	0.464676	0.021096	0.116954	-0.0118558	-1.87766	-0.0483358	-0.0111758	-0.000112167	-0.049011	-0.279683	0.00278981	-0.000271249	1.38695	-0.00058224	-0.00408679	-0.0123385	-0.000574832	-0.0104458	0.00298335	0.0363961	0.00646763	0.0118605	0.00702971	0.00753473	0.00701276	0.0104369	0.125302	0.00130033	-0.00834075	-0.0419412	0.0117462	-0.312328	-0.0259107	0.0299718	-0.0123383	-0.00118456	0.15246	0.0564417	0.0154614	0.0136239
RIBO5P	0.227711	0.0146259	0.0110031	0.0138754	0.00204909	-0.0561915	-0.000867685	-0.00395847	-1.71625e-05	0.299133	0.0135805	0.130211	0.466875	-1.96091	-0.0595908	0.00160397	-0.000110468	-0.0286648	-0.291215	0.00277595	-0.000306258	1.1625	-0.000488394	-0.00503841	-0.0178202	-0.000566514	-0.0154911	0.00295965	0.0348394	0.00747773	0.0137129	0.00812759	0.00900538	0.00838153	0.00999051	0.119943	0.00143379	-0.00836028	-0.0458481	0.0140388	-0.307934	-0.029899	0.0403844	-0.0142592	-0.000692804	0.152817	0.0502673	0.0153845	0.0135157
XYL5P	0.474272	0.206259	0.141761	0.179307	0.0252247	-0.110181	-0.00170136	-0.0147607	-6.3997e-05	-2.6296	-0.119382	1.01104	-0.101853	1.82825	-0.617488	0.417311	-0.000411922	0.46171	-2.07405	0.0121755	-0.00266291	0.372111	-0.000195028	-0.0522086	-0.00374331	-0.00297564	0.00709988	0.0117135	0.10447	0.0650306	0.119255	0.0706821	0.0811606	0.0755382	0.0299577	0.359662	0.0105594	-0.0368456	-0.329195	0.126525	-1.09561	-0.26234	0.474343	-0.12046	0.0111592	0.673497	0.104696	0.0674706	0.0534916
S7P	0.499667	0.108307	-0.0533502	-0.0676569	-0.00896688	-0.154466	-0.0023852	-0.00750472	-3.25377e-05	-0.793059	-0.0360043	0.601724	0.0921602	0.389001	0.620534	-0.887147	-0.000209432	-0.330893	-0.14582	0.00271319	0.000580588	0.0320028	-0.00192005	-0.00403694	-0.000805596	-0.000785101	-0.00348012	0.00528431	0.0854043	-0.0131344	-0.0240862	-0.0142758	-0.00510311	-0.00474959	0.0244905	0.294024	-0.00105943	-0.012971	0.0347614	-0.00795544	-0.586243	0.0612272	-0.0782791	0.0159201	-0.00799743	0.237097	0.110302	0.0150459	0.0241316
E4P	1.42171	0.634142	0.752347	0.951914	0.132852	-0.244563	-0.00377643	-0.0545897	-0.00023668	-8.0793	-0.366795	3.10909	0.48869	1.95276	4.22171	-6.06572	-0.00152341	2.64469	-9.12495	0.0521287	-0.0133949	4.93099	0.0024445	0.356946	-0.0627275	-0.0121195	-0.00442475	0.0444309	0.327364	0.324481	0.595043	0.352681	0.376233	0.35017	0.0938748	1.12703	0.050703	-0.145931	-1.58838	0.586525	-4.021	-1.32847	2.28157	-0.581584	0.06392	2.66746	0.313843	0.288851	0.2029
LAC	0.0208588	0.0146673	0.0174976	0.0221515	0.00305241	0.0518998	0.000801414	0.00231749	1.00478e-05	-0.217125	-0.00985731	0.0682653	-0.0102897	0.139059	-0.0601044	0.0936086	6.46734e-05	0.139764	-0.0646146	0.00116684	-0.000281103	0.0108804	0.000177215	-0.00508183	0.000402462	-0.000146555	0.000972208	-0.00160319	-0.0250831	0.00457392	0.00838778	0.00497142	0.0049173	0.00457665	-0.00719283	-0.0863547	0.000732451	0.00391968	-0.0232408	0.00766578	0.178154	-0.0302083	0.0452883	0.00292485	-0.244637	-0.0716474	0.00460458	0.00645666	-0.00732122
GLU	0.630597	-0.0117973	0.0268421	0.0339712	0.00455426	0.0813854	0.00125672	0.0315217	0.000136666	1.80283	0.0818475	0.141298	-0.0157985	0.262664	-0.0916457	0.144932	0.000879665	-1.87292	1.25735	0.0945109	-0.000448039	-2.43411	-6.09756e-05	-0.00774865	0.00632724	0.000214479	0.00125416	-0.0260636	-0.177117	-0.00558789	-0.0102472	-0.00607351	-0.224881	-0.209303	-0.0507901	-0.609769	-0.0301215	0.0562112	0.942839	-0.350577	1.98298	0.847986	-1.37351	-0.396629	-0.045267	-1.02748	0.139204	0.523366	-0.119024
ALA	0.766621	-0.00380428	0.044254	0.0560091	0.00758922	0.13343	0.00206037	0.0442748	0.000191959	1.99808	0.0907114	0.216286	-0.0260437	0.410577	-0.15134	0.238328	0.00123556	-2.23629	1.3582	-0.233377	-0.000736618	-2.89526	-2.18346e-05	-0.0127958	0.00731419	7.49125e-05	0.00216368	-0.0364781	-0.213973	-0.00211787	-0.0038838	-0.00230192	-0.263552	-0.245295	-0.0613587	-0.736652	-0.0352983	0.0665339	1.10487	-0.410863	2.37582	0.992673	-1.60633	-0.958348	-0.0540494	-1.21617	0.169232	1.48639	-0.166583
AKG	1.16977	-0.0499379	0.0188546	0.0238672	0.00294716	0.0590678	0.000912099	0.0430391	0.000186602	3.85959	0.175223	0.143594	-0.0111018	0.244266	-0.063748	0.103489	0.00120108	-3.70874	2.94852	-0.0519775	-0.000297369	-4.68515	-0.000141862	-0.00538989	0.0136114	0.00102512	0.000646287	-0.0359416	-0.357233	-0.0250923	-0.046015	-0.027273	-0.445348	-0.414497	-0.10244	-1.22986	-0.0595781	0.114589	1.86455	-0.694272	3.96378	1.67049	-2.71664	0.685549	-0.0896373	-2.09456	0.258227	-0.287984	-0.164133
G1P	0.645675	-0.155062	-0.100717	-0.0011683	-7.88476e-05	-0.0476352	-0.000735562	0.00142958	6.19812e-06	1.81398	0.0823537	-0.779715	-0.00124949	-1.0448	-0.00794539	-0.0338276	3.98948e-05	-0.435912	0.142893	-0.00333994	0.300097	-0.184415	-0.301556	-0.000671783	-0.0116853	-0.000276678	-0.000673222	-0.00153194	0.0207813	-0.0375646	-0.0688869	-0.0408292	-0.0374093	-0.0348177	0.00595922	0.0715445	-0.005258	0.00587966	0.165635	-0.0583188	0.175082	0.157119	-0.254955	0.0635329	-0.0105356	-0.107474	0.142533	-0.0185018	-0.00699585
AMP	0.00125114	-0.00230929	-0.00298237	-0.0037739	-0.000528794	-0.0112201	-0.000173256	-0.000516665	-2.24007e-06	0.0454006	0.00206116	-0.00939648	0.0142344	-0.0777944	0.00966019	-0.0174545	-1.44184e-05	-0.0204798	0.0557784	0.000186665	5.18888e-05	0.0321839	-9.22465e-06	0.000816769	-0.0329447	5.53077e-05	0.0320931	0.000359806	0.00484324	-0.000727962	-0.00133496	-0.000791226	-0.000422082	-0.000392842	0.00138884	0.016674	-6.02674e-05	-0.000748778	0.00190233	-0.000658	-0.0493551	0.00343784	-0.00530464	0.000869933	-0.000494979	0.0136868	0.00027619	0.00103514	0.00164311
SER	0.312757	0.0101994	0.0310741	0.0392062	0.00533998	0.0927071	0.00143154	-0.233903	-0.00101411	0.602651	0.02736	0.138287	-0.0182175	0.269677	-0.106127	0.166335	-0.00652743	-0.718298	0.528142	0.0474548	-0.00087608	-1.11444	0.000545375	-0.00897305	0.0034429	-4.29482e-05	0.00161587	0.19815	-0.110363	0.00213895	0.00392246	0.00232483	-0.0989489	-0.0920941	-0.0316477	-0.379952	-0.0131322	0.0299503	0.410536	-0.154255	1.12496	0.35832	-0.587264	-0.221647	-0.0173607	-0.547458	0.0690412	0.263418	-0.278442
CIT	0.517751	0.000517356	0.033277	0.0421065	0.00574622	0.100147	0.00154643	0.022872	9.91643e-05	1.29296	0.0586994	0.159139	-0.0192031	0.30228	-0.113842	0.178992	0.00063828	-1.41186	0.767852	-0.0222755	-0.000580063	-1.93543	-5.46565e-05	-0.00962537	0.00328915	-8.49512e-05	0.00261666	-0.0186314	-0.076209	-0.156277	-0.286586	-0.169859	-0.169606	-0.157856	-0.0218536	-0.262368	-0.0234805	0.0555649	0.738214	-0.264406	2.12795	0.641662	-1.06613	0.276301	-0.0341235	-1.01567	0.114294	-0.12343	-0.0850834
OAC	0.0649202	-0.0158575	-0.0133739	-0.0169251	-0.00237703	-0.039429	-0.000608845	0.00292028	1.26612e-05	0.454591	0.0206381	-0.0473124	0.00752341	-0.0981705	0.0460099	-0.0712975	8.14951e-05	-0.245433	0.35007	-0.00191874	0.000229968	-0.340655	-0.000101535	0.00389014	0.00199719	0.000267138	-0.00164314	-0.00273481	-0.126858	-0.0167724	-0.0307577	-0.01823	0.0559839	0.0521055	0.32385	-0.436739	-0.00134413	0.00853489	0.079715	0.0872755	0.267854	0.0645992	-0.229809	0.0360114	-0.00593192	-0.156008	0.0143312	-0.0106343	-0.012489
ACCOA	0.0430388	0.000201865	0.00293183	0.00371276	0.000496603	0.00874585	0.00013505	0.00259963	1.12711e-05	0.104493	0.00474391	0.0138915	-0.00145145	0.0253578	-0.010052	0.0157466	7.25471e-05	-0.152629	0.106914	-0.00220617	-4.38322e-05	-0.158853	2.63848e-05	-0.000849895	-0.000129411	2.73827e-05	0.000856597	-0.00213563	-0.183792	-0.0155611	-0.0285364	-0.0169135	-0.0282443	-0.0262877	-0.0527039	0.202763	-0.00251794	0.00632432	0.073429	-0.0440312	0.238531	0.0624276	-0.0874005	0.0286277	-0.00368892	-0.115602	0.00950083	-0.0122253	-0.0097527
CISAC	0.544406	0.00255797	0.0372161	0.047089	0.0064421	0.111946	0.00172862	0.0235603	0.000102149	1.32257	0.060044	0.175845	-0.0216162	0.335831	-0.127337	0.20011	0.000657489	-1.45107	0.743787	-0.0232942	-0.000653326	-2.0234	-6.61942e-05	-0.0107664	0.00352522	-0.000150155	0.00257307	-0.0191323	-0.109521	0.00462151	-0.298776	-0.177084	-0.178875	-0.166483	-0.0314062	-0.377052	-0.0245118	0.057039	0.769603	-0.278856	2.19481	0.670536	-1.10904	0.286436	-0.0350713	-1.04261	0.120178	-0.129074	-0.0873705
ISOCIT	1.01936	0.0113502	0.0769354	0.09734	0.0133656	0.23125	0.00357087	0.0425217	0.000184358	2.35607	0.106964	0.356993	-0.0451155	0.687422	-0.263298	0.413469	0.00118664	-2.608	1.18553	-0.0431995	-0.00136469	-3.75068	-0.000152362	-0.0222618	0.00681811	-0.000479309	0.00423709	-0.0343308	-0.300805	0.00279007	0.0051165	-0.326627	-0.336682	-0.313358	-0.0862587	-1.03559	-0.0453188	0.102285	1.41948	-0.524867	3.97055	1.24198	-2.03758	0.52301	-0.0630334	-1.86966	0.225024	-0.239366	-0.156777
SUC	0.474982	-0.00683499	0.0225041	0.0284686	0.00386253	0.0682517	0.00105391	0.0145814	6.32194e-05	1.32056	0.0599526	0.11513	-0.0138034	0.218278	-0.0768208	0.121405	0.000406917	-1.29264	0.785457	0.000742873	-0.000408016	-1.82367	-0.000107852	-0.0064952	0.00548897	2.05965e-05	-0.000389904	-0.0118479	-0.354884	-0.0234491	-0.0430016	-0.025487	2.24223	-0.172644	-0.101766	-1.22177	0.0317914	0.0344931	0.148014	-0.289175	1.19581	0.0785928	-1.02295	0.122928	-0.0312422	-0.630495	0.104852	0.00407754	-0.0541054
SUCCOA	0.0576226	-0.00313723	0.000182528	0.000231219	1.38677e-05	0.000700451	1.08161e-05	0.00211874	9.18607e-06	0.202566	0.00919637	0.00421234	-0.000128258	0.00626223	-0.000575833	0.00111106	5.91269e-05	-0.184137	0.154149	-0.00266806	-2.03754e-06	-0.234976	-1.22994e-05	-4.86867e-05	0.00073768	6.07727e-05	-6.18561e-05	-0.00178439	-0.0243324	-0.00214071	-0.00392569	-0.00232675	-0.0231095	-0.0215086	-0.00697755	-0.0837701	0.048085	0.00572062	0.0949251	-0.0360263	0.196347	0.0698947	-0.137916	0.0345747	-0.00445044	-0.104567	0.0127202	-0.0147823	-0.00814869
MAL	0.137752	-0.0205564	-0.0139561	-0.0176599	-0.00250842	-0.0409868	-0.000632901	0.00607235	2.63275e-05	0.724059	0.0328718	-0.0450918	0.00793665	-0.0970695	0.0480651	-0.0742439	0.000169459	-0.500329	0.58057	-0.000905539	0.000245379	-0.641649	-0.000105835	0.0040639	0.00282606	0.000376306	-0.00151275	-0.0054072	-0.134523	-0.0176973	-0.0324539	-0.0192354	0.173879	0.161834	-0.0385757	-0.463127	0.000454535	0.0161819	0.0829785	0.271067	0.5234	0.0540957	-0.408425	0.0549206	-0.0120926	-0.295788	0.0304088	-0.00503064	-0.0246928
FUM	0.0998035	-0.0220506	-0.0180055	-0.0227828	-0.00321766	-0.0531325	-0.00082045	0.00492614	2.13579e-05	0.656014	0.0297826	-0.062912	0.0103902	-0.132306	0.061932	-0.0959778	0.000137472	-0.41667	0.564384	-0.00118372	0.000318747	-0.50817	-9.98197e-05	0.00523636	0.00246382	0.000421716	-0.00153607	-0.00452208	-0.106112	-0.0167006	-0.030626	-0.018152	0.1986	-0.0563398	-0.0304285	-0.365314	0.000920427	0.0137696	0.0805076	0.309606	0.429678	0.0556509	-0.338934	0.0483798	-0.0100706	-0.251694	0.0220316	-0.00656845	-0.0206508
ADP	-0.0569163	-0.0322832	-0.0392026	-0.0495919	-0.00698187	-0.11667	-0.00180157	-0.00493955	-2.14161e-05	0.449431	0.0204039	-0.153685	0.0230996	-0.312761	0.134544	-0.209607	-0.000137846	-0.236291	0.76017	0.00135964	0.000718324	0.01847	4.37116e-05	0.0113757	0.00232487	0.000841463	-0.0020082	0.00337583	0.0470197	-0.0110821	-0.0203226	-0.0120452	-0.00790008	-0.0073528	0.0134833	0.161876	-0.00117474	-0.00633025	0.037267	-0.0123158	-0.494025	0.0506257	-0.0763007	0.0149242	-0.00571097	0.11571	-0.0125643	0.00754279	0.0154162
NADH	0.0196677	0.0171517	0.020161	0.0255084	0.00357018	0.0599118	0.000925132	-0.000746651	-3.2372e-06	-0.265459	-0.0120517	0.078436	-0.0118599	0.159947	-0.0692146	0.107789	-2.08365e-05	0.0762926	-0.314774	0.00128088	-0.000359983	0.0299875	5.39596e-05	-0.0058521	-0.000808602	-0.000359947	0.00109235	0.00103894	0.00766897	0.00859495	0.0157616	0.0093419	0.0101954	0.0094891	0.00219915	0.0264023	0.00133659	-0.00367798	-0.0417135	0.015894	-0.0798884	-0.0352189	0.0624605	-0.0154041	0.00184393	0.0672295	0.00434165	0.007096	0.00474447
NADPH	0.317518	-0.0425416	-0.0268591	-0.0340696	-0.00455651	-0.0781203	-0.0012063	-0.00411648	-1.78475e-05	1.58184	0.0718143	-0.0832688	0.0156166	-0.183648	0.092766	-0.143131	-0.000114877	-0.129537	-0.0096005	0.00113805	0.000273685	-1.4502	-0.00105677	0.00784338	-0.00168252	-0.000253015	-0.00214845	0.00294359	0.0441624	-0.00650651	-0.0119318	-0.00707196	0.00114832	0.00106877	0.012664	0.15204	-0.000498354	-0.00715906	0.0183752	0.00179016	-0.333952	0.0326838	-0.015776	0.00576261	-0.0031308	0.13086	0.0700922	0.00631347	0.0134424
