# Supplementary material for: Dynamics and Control of the Central Carbon Metabolism in Hepatoma Cells
Source: BMC Syst Biol. 2010 Apr 28;4:54. doi: 10.1186/1752-0509-4-54 (PMC2874527; doi:10.1186/1752-0509-4-54)
Supplement: Additional file 4 — Partial internal response coefficients. According to the connectivity theorem, the sum of the partial internal response coefficients for each intermediate is -1. Perturbations in moiety-conserved sets cannot be counteracted in order to reach the previous steady state, which is the reason why no partial response coefficients are listed for ATP, ADP, AMP, NADP, NADPH, NAD, and NADH. [file 1752-0509-4-54-S4.XLS]

## Sheet: Tabelle1
	G6P	GLC	F6P	F16P	DHAP	GAP	13PG	G3P	G2P	PYR	PEP	GL6P	6PG	RIBU5P	RIBO5P	XYL5P	S7P	E4P	LAC	GLU	ALA	AKG	G1P	AMP	SER	CIT	OAC	ACCOA	CISAC	ISOCIT	SUC	SUCCOA	MAL	FUM
r1	-0.75	-0.03	-0.13	-	-	-	-	-	-	-	-	-	-	-	-	-	-	-	-	-	-	-	-	-	-	-	-	-	-	-	-	-	-	-
r2	-0.61	-	-0.52	-	-	-	-	-	-	-	-	-	0.24	-	-	-	-	-	-	-	-	-	-	-	-	-	-	-	-	-	-	-	-	-
r3	-	-	-0.42	-0.51	-	-	-	-	-	-	-	-	-	-	-	-	-	-	-	-	-	-	-	0	-	-0.08	-	-	-	-	-	-	-	-
r4	0	-	0.1	-0.49	-0.17	-0.31	-	-	-	-	-	-	-	-	0	-	-	-0.39	-	-	-	-	0	-	-	-	-	-	-	-	-	-	-	-
r5	-	-	-	-	-0.82	-0.16	-	-	-	-	-	-	-	-	-	-	-	-	-	-	-	-	-	-	-	-	-	-	-	-	-	-	-	-
r6	-	-	-	-	-	-0.04	-0.02	-	-	-	-	-	-	-	-	-	-	-	-	-	-	-	-	-	-	-	-	-	-	-	-	-	-	-
r7	-	-	-	-	-	-	-0.98	0	-	-	-	-	-	-	-	-	-	-	-	-	-	-	-	0	-	-	-	-	-	-	-	-	-	-
r8	-	-	-	-	-	-	-	-0.99	0	-	-	-	-	-	-	-	-	-	-	-	-	-	-	-	-	-	-	-	-	-	-	-	-	-
r9	0	-	0	0	-	-	-	-	-	0	-1	-	-	-	-	-	-	-	-	-	0	-	0	-	-	-	-	-	-	-	-	-	-	-
r10	0.36	-	-	-	-	-	-	-	-	-	-	-0.25	-	-	-	-	-	-	-	-	-	-	-	-	-	-	-	-	-	-	-	-	-	-
r11	-	-	-	-	-	-	-	-	-	-	-	-0.75	-0.23	-	-	-	-	-	-	-	-	-	-	-	-	-	-	-	-	-	-	-	-	-
r12	-	-	-	-	-	-	-	-	-	-	-	-	-1.01	-0.08	-	-	-	-	-	-	-	-	-	-	-	-	-	-	-	-	-	-	-	-
r13	-	-	-	-	-	-	-	-	-	-	-	-	-	-0.03	-0.97	-	-	-	-	-	-	-	-	-	-	-	-	-	-	-	-	-	-	-
r14	-	-	-	-	-	-	-	-	-	-	-	-	-	-0.9	-	-0.14	-	-	-	-	-	-	-	-	-	-	-	-	-	-	-	-	-	-
r15	-	-	-	-	-	1.57	-	-	-	-	-	-	-	-	-0.02	-1.6	-0.93	-	-	-	-	-	-	-	-	-	-	-	-	-	-	-	-	-
r16	-	-	0.32	-	-	-1.88	-	-	-	-	-	-	-	-	-	0.74	-	-0.22	-	-	-	-	-	-	-	-	-	-	-	-	-	-	-	-
r17	-	-	-	-	-	-	-	-	-1	-	0	-	-	-	-	-	-	-	-	-	-	-	-	-	-	-	-	-	-	-	-	-	-	-
r18	-	-	-	-	-	-	-	-	-	-0.63	-	-	-	-	-	-	-	-	-0.01	-	-	-	-	-	-	-	-	-	-	-	-	-	-	-
r19	-	-	-	-	-	-	-	-	-	-	-	-	-	-	-	-	-	-	-	-	-	-	-	-	-	-	-	-	-	-	-	-	-	-
r20	-	-	-	-	-	-	-	-	-	0	-	-	-	-	-	-	-	-	-	-0.41	-0.47	-0.04	-	-	-	-	-	-	-	-	-	-	-	-
r21	0	-	-	0	-	-	-	-	-	-	-	-	-	-	-	-	-	-	-	-	-	-	-0.83	-	-	-	-	-	-	-	-	-	-	-
r22	-	-	-	-	-	-	-	-	-	-	-	-	-	-	-	-	-	-	-	-	-	-	-	-	-	-	-	-	-	-	-	-	-	-
r23	-	-	-	-	-	-	-	-	-	-	-	-	-	-	-	-	-	-	-	-	-	-	-0.17	0	-	-	-	-	-	-	-	-	-	-
r24	-	-	-0.34	-	-	-0.19	-	-	-	-	-	-	-	-	-	-	-0.07	-0.4	-	-	-	-	-	-	-	-	-	-	-	-	-	-	-	-
r25	-	-	-	-	-	-	-	-	-	-	-	-	-	-	-	-	-	-	-	-	-	-	-	-0.49	-	-	-	-	-	-	-	-	-	-
r26	-	-	-	-	0	-	-	-	-	-	-	-	-	-	-	-	-	-	-	-	-	-	-	-	-	-	-	-	-	-	-	-	-	-
r27	-	-	-	-	-	-	-	-	-	-	-	-	-	-	-0.01	-	-	-	-	-	-	-	-	-0.51	-	-	-	-	-	-	-	-	-	-
r28	-	-	-	-	-	-	-	-0.01	-	-	-	-	-	-	-	-	-	-	-	-0.06	-	0	-	-	-0.76	-	-	-	-	-	-	-	-	-
r29	-	-	-	-	-	-	-	-	-	-	-	-	-	-	-	-	-	-	-	-	-	-	-	-	-	0.04	-0.1	-0.76	-	-	-	-	-	-
r30	-	-	-	-	-	-	-	-	-	-	-	-	-	-	-	-	-	-	-	-	-	-	-	-	-	-0.96	-	-	-0.03	-	-	-	-	-
r31	-	-	-	-	-	-	-	-	-	-	-	-	-	-	-	-	-	-	-	-	-	-	-	-	-	-	-	-	-0.97	-0.01	-	-	-	-
r32	-	-	-	-	-	-	-	-	-	-	-	-	-	-	-	-	-	-	-	-	-	0.07	-	-	-	-	-	-	-	-0.99	-	-	-	-
r33	-	-	-	-	-	-	-	-	-	-	-	-	-	-	-	-	-	-	-	-	-	-	-	-	-	-	-	-	-	-	-0.92	-0.01	-	-
r34	-	-	-	-	-	-	-	-	-	-	-	-	-	-	-	-	-	-	-	-	-	-	-	-	-	-	-	-	-	-	-	-	-0.7	-0.23
r35	-	-	-	-	-	-	-	-	-	-	-	-	-	-	-	-	-	-	-	-	-	-	-	-	-	-	-0.9	-	-	-	-	-	-0.04	-
r36	-	-	-	-	-	-	-	-	-	-0.1	-	-	-	-	-	-	-	-	-	-	-	-	-	0	-	-	-	-0.24	-	-	-	-	-	-
r37	-	-	-	-	-	-	-	-	-	-	-	-	-	-	-	-	-	-	-	-	-	-0.05	-	-	-	-	-	-	-	-	-	-0.94	-	-
r38	-	-	-	-	-	-	-	-	-	-0.01	-	-	-	-	-	-	-	-	-	-	-	-	-	-	-	-	-	-	-	-	-	-	-	-
r39	-	-	-	-	-	-	-	-	-	-	-	-	-	-	-	-	-	-	-	-0.28	-	0.27	-	-	-	-	-	-	-	-	-	-0.05	-	-
r40	-	-	-	-	-	-	-	-	-	-	-	-	-	-	-	-	-	-	-	-	-	-	-	-	-	-	-	-	-	-	-0.08	-	-	-0.77
r41	-	-	-	-	-	-	-	-	-	-	-	-	-	-	-	-	-	-	-	-	-	-	-	-	-	-	-	-	-	-	-	-	-	-
r42	-	-	-	-	-	-	-	-	-	-	-	-	-	-	-	-	-	-	-	-	-	-0.86	-	-	-	-	-	-	-	-	-	-	-	-
r43	-	-	-	-	-	-	-	-	-	-0.03	-	-	-	-	-	-	-	-	-	-	-	-	-	-	-	-	-	-	-	-	-	-	-0.25	-
r44	-	-	-	-	-	-	-	-	-	-	-	-	-	-	-	-	-	-	-	-0.24	-	-0.4	-	-	-	-	-	-	-	-	-	-	-	-
r45	-	-	-	-	-	-	-	-	-	-	-	-	-	-	-	-	-	-	-0.99	-	-	-	-	-	-	-	-	-	-	-	-	-	-	-
r46	-	-	-	-	-	-	-	-	-	-0.23	-	-	-	-	-	-	-	-	-	-	-	-	-	-	-	-	-	-	-	-	-	-	-	-
r47	-	-0.97	-	-	-	-	-	-	-	-	-	-	-	-	-	-	-	-	-	-	-	-	-	-	-	-	-	-	-	-	-	-	-	-
r48	-	-	-	-	-	-	-	-	-	-	-	-	-	-	-	-	-	-	-	-	-0.53	-	-	-	-	-	-	-	-	-	-	-	-	-
r49	-	-	-	-	-	-	-	-	-	-	-	-	-	-	-	-	-	-	-	-	-	-	-	-	-0.24	-	-	-	-	-	-	-	-	-
