# Supplementary material for: Dynamics and Control of the Central Carbon Metabolism in Hepatoma Cells
Source: BMC Syst Biol. 2010 Apr 28;4:54. doi: 10.1186/1752-0509-4-54 (PMC2874527; doi:10.1186/1752-0509-4-54)
Supplement: Additional file 5 — Elasticity matrix. The scaled elasticities are based on metabolite time-series data. Only non-zero entries are shown. The subscript 'ex' denotes extracellular metabolites. [file 1752-0509-4-54-S5.XLS]

## Sheet: Tabelle2
	G6P	ADP	GLC	ATP	F6P	F16P	DHAP	GAP	13PG	NADH	NAD	G3P	G2P	PYR	PEP	GL6P	NADPH	NADP	6PG	RIBU5P	RIBO5P	XYL5P	S7P	E4P	LAC	GLU	ALA	AKG	G1P	AMP	SER	CIT	OAC	ACCOA	CISAC	ISOCIT	SUC	SUCCOA	MAL	FUM	LACex	PYRex	GLCex	ALAex	SERex
r1	-2.20836	-0.175231	0.564212	2.81226	-0.0530558	-	-	-	-	-	-	-	-	-	-	-	-	-	-	-	-	-	-	-	-	-	-	-	-	-	-	-	-	-	-	-	-	-	-	-	-	-	-	-	-
r2	16.5561	-	-	-	-0.937223	-	-	-	-	-	-	-	-	-	-	-	-	-	-3.94779	-	-	-	-	-	-	-	-	-	-	-	-	-	-	-	-	-	-	-	-	-	-	-	-	-	-
r3	-	-1.261	-	8.43388	1.18859	-2.39931	-	-	-	-	-	-	-	-	-	-	-	-	-	-	-	-	-	-	-	-	-	-	-	0.676033	-	-2.41238	-	-	-	-	-	-	-	-	-	-	-	-	-
r4	-0.109309	-7.47519	-	-0.85487	-0.218514	1.88508	-0.92095	-0.532904	-	-	-	-	-	-	-	-	-	-	-	-	-0.213916	-	-	-0.406064	-	-	-	-	-0.0401582	-	-	-	-	-	-	-	-	-	-	-	-	-	-	-	-
r5	-	-	-	-0.730485	-	-	6.77737	-2.00393	-	-	-	-	-	-	-	-	-	-	-	-	-	-	-	-	-	-	-	-	-	-	-	-	-	-	-	-	-	-	-	-	-	-	-	-	-
r6	-	-2.29734	-	-1.10001	-	-	-	0.713391	-0.147255	-16.2037	2.26422	-	-	-	-	-	-	-	-	-	-	-	-	-	-	-	-	-	-	-	-	-	-	-	-	-	-	-	-	-	-	-	-	-	-
r7	-	5.12041	-	-3.41773	-	-	-	-	9.53627	-	-	-0.377254	-	-	-	-	-	-	-	-	-	-	-	-	-	-	-	-	-	-0.273655	-	-	-	-	-	-	-	-	-	-	-	-	-	-	-
r8	-	-	-	-	-	-	-	-	-	-	-	0.721593	-0.263872	-	-	-	-	-	-	-	-	-	-	-	-	-	-	-	-	-	-	-	-	-	-	-	-	-	-	-	-	-	-	-	-
r9	0.153155	1.27631	-	-3.06244	0.0696024	0.0487833	-	-	-	-	-	-	-	-1.13056	1.6251	-	-	-	-	-	-	-	-	-	-	-	-0.209659	-	1.1422	-	-	-	-	-	-	-	-	-	-	-	-	-	-	-	-
r10	0.884806	-	-	-0.665207	-	-	-	-	-	-	-	-	-	-	-	-0.151478	-0.365928	0.908294	-	-	-	-	-	-	-	-	-	-	-	-	-	-	-	-	-	-	-	-	-	-	-	-	-	-	-
r11	-	-	-	-	-	-	-	-	-	-	-	-	-	-	-	3.33656	-	-	-1.62761	-	-	-	-	-	-	-	-	-	-	-	-	-	-	-	-	-	-	-	-	-	-	-	-	-	-
r12	-	-	-	-	-	-	-	-	-	-	-	-	-	-	-	-	-0.355694	3.92042	0.613189	-0.644808	-	-	-	-	-	-	-	-	-	-	-	-	-	-	-	-	-	-	-	-	-	-	-	-	-
r13	-	-	-	-	-	-	-	-	-	-	-	-	-	-	-	-	-	-	-	2.18994	-2.0719	-	-	-	-	-	-	-	-	-	-	-	-	-	-	-	-	-	-	-	-	-	-	-	-
r14	-	-	-	-	-	-	-	-	-	-	-	-	-	-	-	-	-	-	-	0.478588	-	-0.0773584	-	-	-	-	-	-	-	-	-	-	-	-	-	-	-	-	-	-	-	-	-	-	-
r15	-	-	-	-	-	-	-	-1.00582	-	-	-	-	-	-	-	-	-	-	-	-	0.288915	2.59348	-1.49638	-	-	-	-	-	-	-	-	-	-	-	-	-	-	-	-	-	-	-	-	-	-
r16	-	-	-	-	-0.184632	-	-	-0.773284	-	-	-	-	-	-	-	-	-	-	-	-	-	1.78015	-	0.0360043	-	-	-	-	-	-	-	-	-	-	-	-	-	-	-	-	-	-	-	-	-
r17	-	-	-	-	-	-	-	-	-	-	-	-	9.45554	-	-0.252478	-	-	-	-	-	-	-	-	-	-	-	-	-	-	-	-	-	-	-	-	-	-	-	-	-	-	-	-	-	-
r18	-	-	-	-	-	-	-	-	-	2.20078	-25.7871	-	-	4.34039	-	-	-	-	-	-	-	-	-	-	-0.0974504	-	-	-	-	-	-	-	-	-	-	-	-	-	-	-	-	-	-	-	-
r19	-	-0.867571	-	4.23822	-	-	-	-	-	-	-	-	-	-	-	-	-	-	-	-	-	-	-	-	-	-	-	-	-	-	-	-	-	-	-	-	-	-	-	-	-	-	-	-	-
r20	-	-	-	-	-	-	-	-	-	-	-	-	-	-0.739879	-	-	-	-	-	-	-	-	-	-	-	-4.33028	1.99293	0.797163	-	-	-	-	-	-	-	-	-	-	-	-	-	-	-	-	-
r21	7.95727	-	-	-	-	-0.797901	-	-	-	-	-	-	-	-	-	-	-	-	-	-	-	-	-	-	-	-	-	-	-2.77232	-	-	-	-	-	-	-	-	-	-	-	-	-	-	-	-
r22	-	-	-	-	-	-	-	-	-	-	-	-	-	-	-	-	0.148166	-0.907779	-	-	-	-	-	-	-	-	-	-	-	-	-	-	-	-	-	-	-	-	-	-	-	-	-	-	-
r23	-	-	-	-	-	-	-	-	-	-	-	-	-	-	-	-	-	-	-	-	-	-	-	-	-	-	-	-	0.5574	-0.754053	-	-	-	-	-	-	-	-	-	-	-	-	-	-	-
r24	-	-	-	-	-3.1836	-	-	1.41127	-	-	-	-	-	-	-	-	-	-	-	-	-	-	17.6981	-1.10681	-	-	-	-	-	-	-	-	-	-	-	-	-	-	-	-	-	-	-	-	-
r25	-	-2.55075	-	0.386197	-	-	-	-	-	-	-	-	-	-	-	-	-	-	-	-	-	-	-	-	-	-	-	-	-	14.8307	-	-	-	-	-	-	-	-	-	-	-	-	-	-	-
r26	-	-	-	-	-	-	1.95737	-	-	-	-	-	-	-	-	-	-	-	-	-	-	-	-	-	-	-	-	-	-	-	-	-	-	-	-	-	-	-	-	-	-	-	-	-	-
r27	-	-	-	0.352112	-	-	-	-	-	-	-	-	-	-	-	-	-	-	-	-	0.806841	-	-	-	-	-	-	-	-	-15.7799	-	-	-	-	-	-	-	-	-	-	-	-	-	-	-
r28	-	-	-	-	-	-	-	-	-	-0.408193	2.67926	0.854514	-	-	-	-	-	-	-	-	-	-	-	-	-	2.35275	-	-0.127453	-	-	-3.85917	-	-	-	-	-	-	-	-	-	-	-	-	-	-
r29	-	-	-	-	-	-	-	-	-	-	-	-	-	-	-	-	-	-	-	-	-	-	-	-	-	-	-	-	-	-	-	-0.559882	0.79605	4.12053	-	-	-	-	-	-	-	-	-	-	-
r30	-	-	-	-	-	-	-	-	-	-	-	-	-	-	-	-	-	-	-	-	-	-	-	-	-	-	-	-	-	-	-	6.15822	-	-	-5.9685	-	-	-	-	-	-	-	-	-	-
r31	-	-	-	-	-	-	-	-	-	-	-	-	-	-	-	-	-	-	-	-	-	-	-	-	-	-	-	-	-	-	-	-	-	-	3.25467	-1.79791	-	-	-	-	-	-	-	-	-
r32	-	4.84809	-	-	-	-	-	-	-	-0.697011	0.758691	-	-	-	-	-	-	-	-	-	-	-	-	-	-	-	-	-2.44755	-	-	-	-	-	-	-	3.03343	-	-	-	-	-	-	-	-	-
r33	-	0.0422745	-	-0.621186	-	-	-	-	-	-	-	-	-	-	-	-	-	-	-	-	-	-	-	-	-	-	-	-	-	-	-	-	-	-	-	-	-0.411909	0.313641	-	-	-	-	-	-	-
r34	-	-	-	-	-	-	-	-	-	-	-	-	-	-	-	-	-	-	-	-	-	-	-	-	-	-	-	-	-	-	-	-	-	-	-	-	-	-	-4.34358	4.14624	-	-	-	-	-
r35	-	-	-	-	-	-	-	-	-	-1.24877	31.6985	-	-	-	-	-	-	-	-	-	-	-	-	-	-	-	-	-	-	-	-	-	-2.77602	-	-	-	-	-	1.13867	-	-	-	-	-	-
r36	-	-	-	-	-	-	-	-	-	-0.246571	29.9247	-	-	1.02222	-	-	-	-	-	-	-	-	-	-	-	-	-	-	-	0.0775066	-	-	-	-1.19688	-	-	-	-	-	-	-	-	-	-	-
r37	-	0.00432051	-	-0.262945	-	-	-	-	-	-1.2092	1.15597	-	-	-	-	-	-	-	-	-	-	-	-	-	-	-	-	0.795478	-	-	-	-	-	-	-	-	-	-19.5598	-	-	-	-	-	-	-
r38	-	-	-	-	-	-	-	-	-	-	-	-	-	-1.80097	-	-	-	-	-	-	-	-	-	-	-	-	-	-	-	-	-	-	-	-	-	-	-	-	-	-	-	-	-	-	-
r39	-	-	-	-	-	-	-	-	-	-0.255729	0.988989	-	-	-	-	-	-	-	-	-	-	-	-	-	-	-0.302097	-	0.14561	-	-	-	-	-	-	-	-	-	-0.550082	-	-	-	-	-	-	-
r40	-	-	-	-	-	-	-	-	-	-3.19024	0.560353	-	-	-	-	-	-	-	-	-	-	-	-	-	-	-	-	-	-	-	-	-	-	-	-	-	0.264223	-	-	-2.47541	-	-	-	-	-
r41	-	1.05854	-	-1.63789	-	-	-	-	-	2.15761	-3.63218	-	-	-	-	-	-	-	-	-	-	-	-	-	-	-	-	-	-	-	-	-	-	-	-	-	-	-	-	-	-	-	-	-	-
r42	-	-	-	-	-	-	-	-	-	-	-	-	-	-	-	-	-	-	-	-	-	-	-	-	-	-	-	-0.513853	-	-	-	-	-	-	-	-	-	-	-	-	-	-	-	-	-
r43	-	-	-	-	-	-	-	-	-	-	-	-	-	-8.0296	-	-	-0.714998	3.82158	-	-	-	-	-	-	-	-	-	-	-	-	-	-	-	-	-	-	-	-	0.619792	-	-	-	-	-	-
r44	-	-	-	-	-	-	-	-	-	-1.20115	0.0797153	-	-	-	-	-	-	-	-	-	-	-	-	-	-	0.616674	-	-0.57708	-	-	-	-	-	-	-	-	-	-	-	-	-	-	-	-	-
r45	-	-	-	-	-	-	-	-	-	-	-	-	-	-	-	-	-	-	-	-	-	-	-	-	4.03201	-	-	-	-	-	-	-	-	-	-	-	-	-	-	-	-0.803678	-	-	-	-
r46	-	-	-	-	-	-	-	-	-	-	-	-	-	2.04858	-	-	-	-	-	-	-	-	-	-	-	-	-	-	-	-	-	-	-	-	-	-	-	-	-	-	-	-3.26223	-	-	-
r47	-	-	-2.55588	-	-	-	-	-	-	-	-	-	-	-	-	-	-	-	-	-	-	-	-	-	-	-	-	-	-	-	-	-	-	-	-	-	-	-	-	-	-	-	1.75396	-	-
r48	-	-	-	-	-	-	-	-	-	-	-	-	-	-	-	-	-	-	-	-	-	-	-	-	-	-	-0.359835	-	-	-	-	-	-	-	-	-	-	-	-	-	-	-	-	5.33827	-
r49	-	-	-	-	-	-	-	-	-	-	-	-	-	-	-	-	-	-	-	-	-	-	-	-	-	-	-	-	-	-	0.845075	-	-	-	-	-	-	-	-	-	-	-	-	-	-2.00732
